# Supplementary material for: Machine learning-based evaluation of seed priming and biostimulant applications in rainfed wheat
Source: PeerJ. 2026 Mar 2;14:e20578. doi: 10.7717/peerj.20578 (PMC12962134; doi:10.7717/peerj.20578)
Supplement: Supplemental Information 4 — The measurement for each variable includes, like Spike Emergency (day), Time to Harvest (day), Plant Height (cm), Number of Spikes (m2), Number Seeds per Spike, Thousand seed weight (g), Seed yield (Kgha-1), Biological Yield (Kgha-1), Protein (%), Protein yield (Kgha-1), Harvest index Spike Emergency (day), Time to Harvest (day), Plant Height (cm), Number of Spikes (m2), Number Seeds per Spike Thousand seed weight (g), Seed yield (Kgha-1), Biological Yield (Kgha-1), Protein (%), Protein yield (Kgha-1), Harvest index). [file peerj-14-20578-s004.xlsx]

## Sheet: Foglio1
			Spike Emergency (day)	Time to Harvest (day)	Plant Height (cm)	Number of Spikes (m2)	Number Seeds per Spike	Thousend seed weight (g)	Seed yield (Kgha-1)	Biological Yield (Kgha-1)	Protein (%)	Protein yield (Kgha-1)	Harvest index
R	A	B	X1	X2	X3	X4	X5	X6	X7	X8	X9	X10	X11
1	1	1	153	171	78.6	256	36	38.3	1372	4027	9.3	127.596	34.07
1	1	2	150	173	79.7	267	39	39.7	1389	4065	9.5	131.955	34.1697
1	1	3	148	176	82.5	288	45	40.6	1526	4280	11.1	169.386	35.6542		Spike Emergency (day)	X1
1	1	4	145	180	83.1	291	48	41.2	1559	4347	11.4	177.726	35.8638		Time to Harvest (day)	X2
1	1	5	143	182	83.8	294	51	42.7	1582	4384	11.6	183.512	36.0858		Plant Height (cm)	X3
1	2	1	149	177	81.5	264	38	40.1	1401	4109	9.7	135.897	34.0959		Number of Spikes (m2)	X4
1	2	2	146	179	81.9	275	41	41.4	1425	4132	9.9	141.075	34.4869		Number Seeds per Spike	X5
1	2	3	143	183	83.6	290	47	42.5	1570	4365	11.6	182.12	35.9679		Thousend seed weight (g)	X6
1	2	4	142	185	84.3	295	50	43.8	1588	4395	11.6	184.208	36.132		Seed yield (Kgha-1)	X7
1	2	5	140	185	85.4	304	53	44.1	1596	4419	11.7	186.732	36.1168		Biological Yield (Kgha-1)	X8
1	3	1	148	179	81.7	271	39	41.2	1422	4122	9.8	139.356	34.4978		Protein (%)	X9
1	3	2	144	181	82.1	287	43	41.9	1439	4168	9.9	142.461	34.525		Protein yield (Kgha-1)	X10
1	3	3	141	185	83.9	299	53	43.1	1591	4408	11.6	184.556	36.0935		Harvest index	X11
1	3	4	140	188	84.8	301	56	44.2	1608	4439	11.7	188.136	36.2244
1	3	5	137	190	86.3	311	58	44.4	1618	4446	11.7	189.306	36.3923
1	4	1	147	183	82.2	277	41	41.9	1429	4139	9.9	141.471	34.5252
1	4	2	142	185	82.6	293	45	42.4	1448	4179	10.1	146.248	34.6494
1	4	3	139	189	86.1	306	56	43.8	1611	4426	11.6	186.876	36.3986
1	4	4	137	190	86.9	309	58	44.4	1631	4450	11.8	192.458	36.6517
1	4	5	134	193	88.9	318	59	44.6	1646	4465	11.9	195.874	36.8645
2	1	1	150	170	77.7	255	33	38.6	1368	4020	9.1	124.488	34.0299
2	1	2	151	172	79.4	266	38	39.2	1392	4052	9.2	128.064	34.3534
2	1	3	147	177	82.7	285	45	40.9	1522	4268	11.5	175.03	35.6607
2	1	4	144	181	83.5	292	50	41.3	1561	4363	11.6	181.076	35.7781
2	1	5	142	183	83.9	295	50	42.6	1590	4388	11.8	187.62	36.2352
2	2	1	150	179	81.8	260	37	40.3	1407	4115	9.6	135.072	34.192
2	2	2	145	179	82.3	277	42	41.6	1429	4139	10.1	144.329	34.5252
2	2	3	144	184	83.9	291	50	42.8	1559	4386	11.5	179.285	35.5449
2	2	4	141	187	84.1	297	52	43.9	1595	4387	11.3	180.235	36.3574
2	2	5	139	186	85.6	307	54	44.5	1606	4430	11.9	191.114	36.2528
2	3	1	149	180	81.9	277	36	41.5	1410	39412	9.5	133.95	3.57759
2	3	2	144	181	81.9	280	44	42.1	1420	4183	9.7	137.74	33.9469
2	3	3	141	184	84.1	300	54	43.7	1602	4415	11.8	189.036	36.2854
2	3	4	139	190	84.5	306	57	44.6	1638	4447	11.9	194.922	36.8338
2	3	5	136	189	86.8	318	60	44.1	1601	4457	11.6	185.716	35.921
2	4	1	147	184	82.5	270	42	42.1	1420	4145	9.7	137.74	34.2581
2	4	2	140	186	82.1	299	47	42.8	1458	4188	10.5	153.09	34.8138
2	4	3	139	190	86.4	301	53	43.5	1601	4438	11.5	184.115	36.0748
2	4	4	136	191	87.2	317	59	44.2	1635	4467	11.4	186.39	36.6017
2	4	5	133	194	90.1	320	60	44.9	1655	4477	11.6	191.98	36.9667
3	1	1	151	169	77.9	251	34	38.4	1377	4005	9.1	125.307	34.382
3	1	2	155	171	79.1	261	36	39.5	1385	4072	9.4	130.19	34.0128
3	1	3	150	178	82.4	291	48	40.4	1530	4289	11.3	172.89	35.6727
3	1	4	145	179	83.6	289	46	41.6	1557	4340	11.3	175.941	35.8756
3	1	5	144	182	83.8	296	49	42.8	1578	4391	11.7	184.626	35.9371
3	2	1	151	177	81.7	268	36	39.8	1400	4989	9.7	135.8	28.0617
3	2	2	145	177	81.6	271	40	41.2	1438	4124	9.7	139.486	34.8691
3	2	3	144	182	83.3	296	51	42.9	1587	4349	11.4	180.918	36.4911
3	2	4	143	188	84.9	300	51	44.1	1580	4391	11.8	186.44	35.9827
3	2	5	138	188	85.2	309	55	44.7	1587	4411	11.6	184.092	35.9782
3	3	1	147	180	81.5	269	40	41.6	1431	4117	9.7	138.807	34.7583
3	3	2	144	183	82.7	291	41	41.5	1451	4160	10.1	146.551	34.8798
3	3	3	142	184	83.6	303	51	43.2	1585	4412	11.7	185.445	35.9248
3	3	4	140	189	84.7	309	55	44.1	1629	4423	11.6	188.964	36.8302
3	3	5	137	190	86.4	310	61	44.2	1625	4432	11.3	183.625	36.6652
3	4	1	148	185	82.2	275	43	41.6	1432	4130	9.9	141.768	34.6731
3	4	2	141	187	82.9	290	48	42.1	1440	4181	10.4	149.76	34.4415
3	4	3	140	188	86.5	311	59	43.9	1633	4411	11.3	184.529	37.0211
3	4	4	136	189	87.6	319	60	44.7	1622	4441	11.9	193.018	36.5233
3	4	5	135	193	88.6	315	62	44.2	1660	4459	11.8	195.88	37.2281
4	1	1	152	169	78.9	253	35	38.1	1371	4031	9.2	126.132	34.0114
4	1	2	149	175	79.9	269	40	39.9	1382	4046	9.5	131.29	34.1572
4	1	3	146	175	82.7	286	46	40.8	1529	4275	10.9	166.661	35.7661
4	1	4	146	181	83.3	293	49	41.1	1564	4350	11.7	182.988	35.954
4	1	5	142	185	84.1	292	53	42.8	1594	4379	11.5	183.31	36.401
4	2	1	148	178	81.4	263	37	40.1	1396	4995	9.8	136.808	27.9479
4	2	2	146	180	81.8	275	43	41.4	1418	4133	9.8	138.964	34.3092
4	2	3	142	181	83.8	287	45	42.3	1577	4375	11.7	184.509	36.0457
4	2	4	140	186	84.2	294	48	43.7	1573	4402	11.5	180.895	35.7338
4	2	5	138	186	85.1	301	50	43.9	1611	4417	11.5	185.265	36.4727
4	3	1	149	178	81.6	272	38	41.1	1408	4135	9.9	139.392	34.0508
4	3	2	143	182	82.3	290	42	41.8	1422	4174	9.8	139.356	34.068
4	3	3	141	185	83.4	294	55	42.9	1597	4396	11.5	183.655	36.3285
4	3	4	139	188	85.1	299	58	43.6	1601	4449	11.3	180.913	35.9856
4	3	5	138	191	86.1	309	56	44.4	1610	4461	11.8	189.98	36.0906
4	4	1	146	181	82.6	269	41	41.7	1411	4127	9.7	136.867	34.1895
4	4	2	142	185	83.1	287	44	42.2	1438	4170	10.1	145.238	34.4844
4	4	3	138	190	85.9	305	57	43.7	1627	4420	11.3	183.851	36.81
4	4	4	135	190	86.4	302	57	44.3	1642	4439	12.1	198.682	36.9903
4	4	5	134	193	88.8	322	59	44.5	1631	4471	12.3	200.613	36.4795
