# Supplementary material for: Machine learning-based evaluation of seed priming and biostimulant applications in rainfed wheat
Source: PeerJ. 2026 Mar 2;14:e20578. doi: 10.7717/peerj.20578 (PMC12962134; doi:10.7717/peerj.20578)
Supplement: Supplemental Information 5 [file peerj-14-20578-s005.ipynb]

# %% [code]
!pip install python-bidi catboost --quiet


# %% [markdown]
# Imported Libraries

# %% [code]
import pandas as pd
import numpy as np
import seaborn as sns
import matplotlib.pyplot as plt
import xgboost as xgb
from bidi.algorithm import get_display
from catboost import CatBoostRegressor

from sklearn.ensemble import RandomForestRegressor
from sklearn.model_selection import train_test_split, GridSearchCV, RandomizedSearchCV
from sklearn.preprocessing import StandardScaler, OrdinalEncoder
from sklearn.linear_model import Ridge, Lasso, ElasticNet, LinearRegression
from sklearn.svm import SVR
from sklearn.metrics import r2_score
from sklearn.impute import SimpleImputer
from sklearn.decomposition import PCA

# %% [markdown]
# Auxillary Functions


# %% [code]
# Initialize a dictionary to store model results
model_performance = {
    'Model': [],
    'Train_RMSPE': [],
    'Test_RMSPE': [],
    'Train_R2': [],
    'Test_R2': []
}


def fill_missing_values(df):
    quantitative_cols = df.select_dtypes(include=np.number).columns
    df[quantitative_cols] = df[quantitative_cols].fillna(df[quantitative_cols].mean())
    return df


def handle_categorical_data(df):
    enc = OrdinalEncoder()
    categorical_cols = df.select_dtypes(include="object").columns.tolist()
    df[categorical_cols] = enc.fit_transform(df[categorical_cols])
    return df


def clip_outliers(df, multiplier=1.5, columns_to_clip=None):
    if columns_to_clip is None:
        columns_to_clip = df.select_dtypes(include=np.number).columns
    for column in columns_to_clip:
        q1 = df[column].quantile(0.25)
        q3 = df[column].quantile(0.75)
        iqr = q3 - q1
        lower_bound = q1 - multiplier * iqr
        upper_bound = q3 + multiplier * iqr
        df[column] = df[column].clip(lower_bound, upper_bound)
    return df


class Enums(object):
    A = 'P'
    B = 'FP'
    X1 = 'SE'
    X2 = 'DM'
    X3 = 'PH'
    X4 = 'SM'
    X5 = 'SP'
    X6 = 'TW'
    X7 = 'SY'
    X8 = 'BY'
    X9 = 'PP'
    X10 = 'PY'
    X11 = 'HI'


rename_dict = {
    'A': Enums.A,
    'B': Enums.B,
    'X1': Enums.X1,
    'X2': Enums.X2,
    'X3': Enums.X3,
    'X4': Enums.X4,
    'X5': Enums.X5,
    'X6': Enums.X6,
    'X7': Enums.X7,
    'X8': Enums.X8,
    'X9': Enums.X9,
    'X10': Enums.X10,
    'X11': Enums.X11
}


def remove_uncorrelated_features(df, threshold=0.05):
    df.rename(columns=rename_dict, inplace=True)

    features_to_exclude = ['rep']
    numeric_columns = df.drop(columns=[col for col in features_to_exclude if col in df.columns]).select_dtypes(include=np.number).columns
    corr_matrix = df[numeric_columns].corr(method="spearman")

    plt.figure(figsize=(10, 8))
    ax = sns.heatmap(
        corr_matrix, annot=True, cmap='coolwarm', fmt=".2f", linewidths=0.5,
        annot_kws={"size": 14, "color": "black"}
    )

    plt.xlabel("", fontsize=14, weight='bold')
    plt.ylabel("", fontsize=14, weight='bold')

    plt.show()

    return df

def preprocess_data(df):
    df = fill_missing_values(df)
    df = handle_categorical_data(df)
    df = clip_outliers(df)
    df = remove_uncorrelated_features(df)
    return df


def plot_actual_vs_predicted(y_true, y_pred, title):
    plt.figure(figsize=(8, 6))
    plt.scatter(y_true, y_pred, alpha=0.5, edgecolors='k')
    plt.plot([y_true.min(), y_true.max()], [y_true.min(), y_true.max()], 'r--', lw=2)
    plt.xlabel('Actual Values')
    plt.ylabel('Predicted Values')
    plt.title(title)
    plt.grid(True)
    plt.show()


def rmspe(y_true, y_pred):
    epsilon = 1e-10
    return np.sqrt(np.mean(np.square((y_true - y_pred) / (y_true + epsilon)))) * 100


def evaluate_model(model, X_train, y_train, X_test, y_test, model_name):
    model.fit(X_train, y_train)
    y_pred_train = model.predict(X_train)
    y_pred_test = model.predict(X_test)

    train_rmspe = rmspe(y_train, y_pred_train)
    test_rmspe = rmspe(y_test, y_pred_test)
    train_r2 = r2_score(y_train, y_pred_train)
    test_r2 = r2_score(y_test, y_pred_test)

    print(f"Model: {model_name}")
    print(f"Train RMSPE: {train_rmspe:.4f}%")
    print(f"Test RMSPE: {test_rmspe:.4f}%")
    print(f"Train R^2: {train_r2:.4f}")
    print(f"Test R^2: {test_r2:.4f}")
    print('-' * 30)

    # Store model performance metrics
    model_performance['Model'].append(model_name)
    model_performance['Train_RMSPE'].append(train_rmspe)
    model_performance['Test_RMSPE'].append(test_rmspe)
    model_performance['Train_R2'].append(train_r2)
    model_performance['Test_R2'].append(test_r2)

    return model

# %% [markdown]
# Loading and Describing the Dataset


# %% [code]
# Load and preprocess data
data = pd.read_csv("/kaggle/input/rainfedwheat/x11.csv")

data = preprocess_data(data)

imputer = SimpleImputer(strategy='mean')
data_imputed = pd.DataFrame(imputer.fit_transform(data), columns=data.columns)

#Change Here for diffrent Trait's results
X = data_imputed.drop('SE', axis=1)
y = data_imputed['SE']

# Train-test split and preprocessing
X_train, X_test, y_train, y_test = train_test_split(X, y, test_size=0.5, random_state=42)
scaler = StandardScaler()
X_train = scaler.fit_transform(X_train)
X_test = scaler.transform(X_test)

# %% [code]
# Display first few rows and general information
print("First few rows of the dataset:")
print(data.head())
print("\nGeneral information about the dataset:")
print(data.info())

# %% [markdown]
# **Evaluate multiple models**

# %% [markdown]
#  Linear Regression

# %% [code]
# Linear Regression
pca = PCA(n_components=0.95)  # Keep 95% of variance
X_train_pca = pca.fit_transform(X_train)
X_test_pca = pca.transform(X_test)
lin_reg = LinearRegression()
evaluate_model(lin_reg, X_train_pca, y_train, X_test_pca, y_test, 'LR')

# %% [markdown]
#  Ridge Regression

# %% [code]
# Ridge Regression
ridge_params = {'alpha': np.logspace(-4, 4, 50)}  # 50 values from 10^-4 to 10^4
ridge_reg = GridSearchCV(Ridge(), ridge_params, cv=5, scoring='r2', n_jobs=-1)
ridge_reg.fit(X_train, y_train)
evaluate_model(ridge_reg, X_train, y_train, X_test, y_test, 'Ridge')

# %% [markdown]
# Lasso Regression

# %% [code]
# Lasso Regression
lasso_params = {'alpha': np.logspace(-4, 4, 50)}
lasso_reg = GridSearchCV(Lasso(max_iter=100000), lasso_params, cv=5, scoring='r2', n_jobs=-1)
lasso_reg.fit(X_train, y_train)
evaluate_model(lasso_reg, X_train, y_train, X_test, y_test, 'Lasso')

# %% [markdown]
# ElasticNet Regression

# %% [code]
# ElasticNet Regression
elastic_net_params = {'alpha': [0.01, 0.1, 1.0], 'l1_ratio': [0.1, 0.5, 0.9]}
elastic_net_reg = RandomizedSearchCV(ElasticNet(), elastic_net_params, cv=3, scoring='r2', n_iter=4, random_state=42,
                                     n_jobs=-1)
elastic_net_reg.fit(X_train, y_train)
evaluate_model(elastic_net_reg, X_train, y_train, X_test, y_test, 'EN')

# %% [markdown]
# SVR

# %% [code]
# SVR
svr_params = {'C': [1.0, 10.0, 100], 'gamma': ['scale', 'auto'], 'epsilon': [0.1, 0.2,0.5], 'kernel': ['linear', 'poly', 'rbf', 'sigmoid']}
svr_reg = RandomizedSearchCV(SVR(kernel='rbf'), svr_params, cv=3, scoring='r2', n_iter=10, random_state=42, n_jobs=-1)
svr_reg.fit(X_train, y_train)
evaluate_model(svr_reg, X_train, y_train, X_test, y_test, 'SVR')

# %% [markdown]
#  Random Forest

# %% [code]
# Random Forest
rf_params = {
    'n_estimators': [50, 60, 80, 100, 200, 300],
    'max_depth': [None, 1, 2, 3, 4, 5, 6, 7, 10, 15, 20],
    'min_samples_split': [2, 3, 4, 5, 6],
    'min_samples_leaf': [3, 5, 7, 9, 11],
    'max_features': ['sqrt', 'log2', None],
}
rf_reg = RandomizedSearchCV(
    RandomForestRegressor(),
    rf_params,
    cv=5,
    scoring='r2',
    n_iter=10,
    random_state=42,
    n_jobs=-1
)

rf_reg.fit(X_train, y_train)
evaluate_model(rf_reg, X_train, y_train, X_test, y_test, 'RF')

# %% [markdown]
# XGBoost

# %% [code]
# XGBoost
xgb_params = {
    'n_estimators': [100, 300, 500],
    'learning_rate': [0.01, 0.1, 0.3],
    'max_depth': [3, 4, 5, 6],
    'subsample': [0.5, 0.7, 1.0],
    'colsample_bytree': [0.5, 0.7, 1.0],
    'booster': ['gbtree', 'dart'],
}

xgb_reg = RandomizedSearchCV(
    xgb.XGBRegressor(),
    xgb_params,
    n_iter=10,
    cv=5,
    scoring='r2',
    n_jobs=-1,
    random_state=42
)
xgb_reg.fit(X_train, y_train)
evaluate_model(xgb_reg, X_train, y_train, X_test, y_test, 'XGB')

# %% [markdown]
# CatBoost Regressor

# %% [code]
# CatBoost Regressor
catboost_params = {
    'iterations': [100, 200, 300],
    'depth': [4, 6, 10, 12, 15],
    'learning_rate': [0.01, 0.05, 0.1, 0.2],
    'l2_leaf_reg': [1, 3, 5, 7, 9],
    'bagging_temperature': [0, 0.5, 1],
    'border_count': [32, 50, 100],  # Use this parameter
    # 'max_bin': [128, 254],         # Uncomment this line to use max_bin instead
}
catboost_reg = RandomizedSearchCV(CatBoostRegressor(verbose=0), catboost_params, cv=3, scoring='r2', n_iter=10, random_state=42, n_jobs=-1)
catboost_reg.fit(X_train, y_train)
evaluate_model(catboost_reg, X_train, y_train, X_test, y_test, 'CatBoost')


# Display model performance summary
model_performance_df = pd.DataFrame(model_performance)
print(model_performance_df)
# Plot the model comparison
model_performance_df = pd.DataFrame(model_performance)

# %% [markdown]
# Plotting The Results

# %% [code]
import matplotlib.pyplot as plt
import seaborn as sns
from matplotlib.ticker import FuncFormatter

def plot_model_performance(model_performance_df):
    # Melt the DataFrame for Train and Test metrics side-by-side
    performance_melted = model_performance_df.melt(
        id_vars="Model",
        value_vars=['Train_R2', 'Test_R2', 'Train_RMSPE', 'Test_RMSPE'],
        var_name="Metric",
        value_name="Score"
    )

    # Create columns for Data Split (Train/Test) and Metric Type (R²/RMSPE)
    performance_melted['Data Split'] = performance_melted['Metric'].apply(
        lambda x: 'Train' if 'Train' in x else 'Test')
    performance_melted['Metric Type'] = performance_melted['Metric'].apply(
        lambda x: 'R²' if 'R2' in x else 'RMSPE')

    # Set up figure and axes for two side-by-side subplots
    fig, axes = plt.subplots(1, 2, figsize=(16, 8), gridspec_kw={'width_ratios': [1.5, 1.5]})

    # Define a blue-green color palette
    palette = {'Train': 'dodgerblue', 'Test': 'mediumseagreen'}

    # Plot R² Comparison
    barplot_r2 = sns.barplot(
        data=performance_melted[performance_melted['Metric Type'] == 'R²'],
        x='Model', y='Score', hue='Data Split', ax=axes[0],
        palette=palette, dodge=True, width=0.85
    )
    axes[0].set_title('R² Comparison', fontsize=16)
    axes[0].set_ylabel('R²', fontsize=14)
    axes[0].set_xlabel('')
    axes[0].tick_params(axis='x', labelsize=12)

    # Add value labels to each bar in R² plot
    for bar in barplot_r2.containers:
        labels = [f"{x:.2f}" for x in bar.datavalues]
        barplot_r2.bar_label(bar, labels=labels, label_type='edge', padding=5, fontsize=14, color='black')

    axes[0].set_xticklabels(axes[0].get_xticklabels(), ha='center', rotation=30)

    # Plot RMSPE Comparison
    barplot_rmspe = sns.barplot(
        data=performance_melted[performance_melted['Metric Type'] == 'RMSPE'],
        x='Model', y='Score', hue='Data Split', ax=axes[1],
        palette=palette, dodge=True, width=0.85
    )
    axes[1].set_title('RMSPE Comparison', fontsize=16)
    axes[1].set_ylabel('RMSPE (%)', fontsize=14)
    axes[1].set_xlabel('')
    axes[1].tick_params(axis='x', labelsize=12)

    # Add value labels to each bar in RMSPE plot
    for bar in barplot_rmspe.containers:
        labels = [f"{x:.2f}" for x in bar.datavalues]
        barplot_rmspe.bar_label(bar, labels=labels, label_type='edge', padding=5, fontsize=14, color='black')

    axes[1].set_xticklabels(axes[1].get_xticklabels(), ha='center', rotation=30)

    # Adjust layout and spacing between subplots
    plt.subplots_adjust(wspace=0.85)

    # Customize Legend Size and Placement
    handles, labels = barplot_r2.get_legend_handles_labels()
    barplot_r2.legend(handles, ['Train', 'Test'], title='Data Split',
                      fontsize=10, title_fontsize=10, loc='upper left', bbox_to_anchor=(1, 1))
    barplot_rmspe.legend(handles, ['Train', 'Test'], title='Data Split',
                         fontsize=10, title_fontsize=10, loc='upper left', bbox_to_anchor=(1, 1))

    plt.tight_layout()
    plt.show()


# Call the function to plot model performance comparison
plot_model_performance(model_performance_df)
